# Supplementary material for: Optimizing antiretroviral therapy for children living with HIV: Experience from an observational cohort in Lesotho
Source: PLoS One. 2023 Jul 17;18(7):e0288619. doi: 10.1371/journal.pone.0288619 (PMC10351696; doi:10.1371/journal.pone.0288619)
Supplement: S1 Dataset — (XLSX) [file pone.0288619.s002.xlsx]

## Sheet: Data Dictionary
Category	Variable	Description	Value Range
Demographics	participant_num	Participant Identifier
Demographics	sex	sex	1, Male | 2, Female
Demographics	age_cat	Age (categorical) at enrollment	1, Under 5 | 2, 5-9 | 3, 10-14
Demographics	district	District	1, Maseru | 2, Mafeteng | 3, Mohale's Hoek | 4, Thaba Tseka
Demographics	child_know_hiv	HIV Status disclosed to child (only prospective, over 5)	1, Yes | 0, No
Demographics	RETRO_PROS	Retrospective/Prospective Enrollment	1, Retrospective | 2, Prospective
Viral Load	vl_supp	VL Suppressed	1, Virally Suppressed (<1000) | 0, Virally Unsuppressed (>1000)
Viral Load/Follow Up	visit	Visit associated with VL/FU	1-3months | 2-6months | 3-9months | 4-12months | 5-15months | 6-18months | 7-21months | 8-24months
Demographics/Follow Up	art_regimen	ART Regimen Class	1, EFV | 2, NVP | 3, ATV | 4, DRV | 5, LPV | 6, DTG | 7, RAL | 8, 3 NNRTIs
Follow Up	lpv_form	LPV Formulation
Termination	termination_reason	Reason for termination	1-Scheduled end of the study (24-month visit time point)| 2-Participant refused further participation | 3-Participant relocated to non-study site– follow-up not possible | 4-Mother/caregiver Deceased, no consent for child’s continued participation | 5- Participant Died - complete Mortality Form | 77-Other

## Sheet: Data
district	participant_num	SEX	child_know_hiv	RETRO_PROS	ART_REGIMEN	VISIT	LPV_FORM	AGE_CAT	VL_SUPP	termination_reason
1	10-101	Male		2	6	0	2	1		1
1	10-101	Male		2	6	2	2	1		1
1	10-101	Male		2	6	3	2	1	1	1
1	10-101	Male		2	6	4	3	1		1
1	10-101	Male		2	6	5	3	1		1
1	10-101	Male		2	6	6	3	1		1
1	10-101	Male		2	6	7	3	1		1
1	10-102	Male		2	6	0	2	1		3
1	10-103	Female		2	6	0	2	1		5
1	10-103	Female		2	6	2	3	1		5
1	10-103	Female		2	6	3	3	1	0	5
1	10-104	Female		2	6	0	2	1		1
1	10-104	Female		2	6	1	3	1		1
1	10-104	Female		2	6	2	3	1	1	1
1	10-104	Female		2	6	3	3	1		1
1	10-104	Female		2	6	4	3	1	1	1
1	10-104	Female		2	6	5	3	1		1
1	10-104	Female		2	6	6	5	1		1
1	10-104	Female		2	6	7	5	1		1
1	10-104	Female		2	6	8	5	1		1
1	10-105	Male		2	6	0	2	1		1
1	10-105	Male		2	6	1	2	1		1
1	10-105	Male		2	6	2	2	1		1
1	10-105	Male		2	6	4	2	1	1	1
1	10-105	Male		2	6	5	3	1		1
1	10-105	Male		2	6	6	3	1		1
1	10-105	Male		2	6	7	3	1		1
1	10-105	Male		2	6	8	3	1		1
1	10-106	Female		2	6	0	2	1
1	10-106	Female		2	6	1	3	1
1	10-106	Female		2	6	2	3	1
1	10-106	Female		2	6	3	3	1	0
1	10-106	Female		2	6	4	3	1	0
1	10-106	Female		2	6	5	3	1
1	10-106	Female		2	6	6	5	1
1	10-107	Male		2	7	0		1
1	10-107	Male		2	6	1	3	1
1	10-107	Male		2	6	2	3	1
1	10-107	Male		2	6	3	3	1
1	10-108	Female		2	6	0	2	1		1
1	10-108	Female		2	6	1	2	1		1
1	10-108	Female		2	6	2	2	1		1
1	10-108	Female		2	6	3	2	1		1
1	10-108	Female		2	6	4	3	1		1
1	10-108	Female		2	6	6	3	1		1
1	10-108	Female		2	6	7	3	1	1	1
1	10-108	Female		2	6	8	3	1		1
1	10-109	Male		2	6	0	3	1		5
1	10-110	Male		2	6	0	3	1		5
1	10-110	Male		2	6	1	3	1		5
1	10-110	Male		2	6	2	3	1		5
1	10-110	Male		2	6	3	3	1	0	5
1	10-111	Male		2	6	0	3	1		5
1	10-112	Male		2	6	0	3	1
1	10-112	Male		2	6	1	3	1
1	10-112	Male		2	6	2	3	1
1	10-112	Male		2	6	3	3	1
1	10-112	Male		2	6	4	5	1	0
1	10-401	Male	Yes	2	1	0		2		1
1	10-401	Male	Yes	2	1	1		2		1
1	10-401	Male	Yes	2	1	2		2		1
1	10-401	Male	Yes	2	10	3		2	1	1
1	10-401	Male	Yes	2	10	4		2		1
1	10-401	Male	Yes	2	10	6		2	1	1
1	10-401	Male	Yes	2	10	7		2		1
1	10-401	Male	Yes	2	10	8		2	1	1
1	10-406	Male	Yes	2	10	0		3
1	10-406	Male	Yes	2	10	1		3
1	10-406	Male	Yes	2	10	2		3	1
1	10-406	Male	Yes	2	10	3		3
1	10-406	Male	Yes	2	10	4		3	1
1	10-406	Male	Yes	2	10	5		3
1	10-406	Male	Yes	2	10	7		3	1
1	10-412	Female	Yes	2	9	0		3
1	10-412	Female	Yes	2	9	1		3
1	10-412	Female	Yes	2	9	2		3
1	10-412	Female	Yes	2	9	3		3	1
1	10-412	Female	Yes	2	9	5		3	1
1	10-601	Male		1	6	0	2	1		3
1	10-602	Male		1	8	0		3		1
1	10-602	Male		1	8	1		3		1
1	10-602	Male		1	8	2		3	1	1
1	10-602	Male		1	8	4		3	1	1
1	10-602	Male		1	8	5		3		1
1	10-602	Male		1	8	6		3	1	1
1	10-602	Male		1	8	7		3		1
1	10-602	Male		1	10	8		3	1	1
1	10-604	Female		1	3	0		3		6
1	10-604	Female		1	3	1		3		6
1	10-604	Female		1	3	2		3		6
1	10-604	Female		1	3	3		3	1	6
1	10-604	Female		1	3	5		3	1	6
1	10-604	Female		1	3	6		3	1	6
1	10-604	Female		1	3	7		3		6
1	10-606	Male		1	6	0	2	1		1
1	10-606	Male		1	6	1	1	1		1
1	10-606	Male		1	6	2	1	1		1
1	10-606	Male		1	6	3	1	1		1
1	10-606	Male		1	6	4	1	1		1
1	10-606	Male		1	6	5	1	1	1	1
1	10-606	Male		1	6	6	1	1		1
1	10-606	Male		1	6	7	1	1	1	1
1	10-606	Male		1	6	8	1	1	1	1
1	10-607	Female		1	6	0	2	2		1
1	10-607	Female		1	6	1	1	2		1
1	10-607	Female		1	6	2	1	2		1
1	10-607	Female		1	6	3	1	2	0	1
1	10-607	Female		1	6	4	1	2		1
1	10-607	Female		1	6	5	1	2	1	1
1	10-607	Female		1	6	6	1	2	1	1
1	10-607	Female		1	6	7	1	2		1
1	10-607	Female		1	6	8	1	2		1
1	10-608	Female		1	1	0		2		1
1	10-608	Female		1	8	1		2		1
1	10-608	Female		1	8	2		2	1	1
1	10-608	Female		1	8	3		2		1
1	10-608	Female		1	8	4		2		1
1	10-608	Female		1	8	5		2	1	1
1	10-608	Female		1	10	6		2	1	1
1	10-608	Female		1	10	7		2		1
1	10-608	Female		1	10	8		2		1
1	10-610	Male		1	8	0		3		1
1	10-610	Male		1	8	1		3		1
1	10-610	Male		1	8	2		3		1
1	10-610	Male		1	8	3		3		1
1	10-610	Male		1	8	4		3		1
1	10-610	Male		1	8	5		3		1
1	10-610	Male		1	10	6		3		1
1	10-610	Male		1	10	7		3		1
1	10-610	Male		1	10	8		3	1	1
1	10-613	Male		1	6	0	2	1		3
1	10-621	Female		1	2	0	2	1		1
1	10-621	Female		1	2	1	2	1		1
1	10-621	Female		1	2	2	2	1		1
1	10-621	Female		1	2	3	2	1		1
1	10-621	Female		1	2	4	2	1		1
1	10-621	Female		1	2	5	2	1		1
1	10-621	Female		1	2	6	2	1	1	1
1	10-621	Female		1	2	8	1	1	1	1
1	11-101	Female	No	2	1	0		2		1
1	11-101	Female	No	2	1	1		2		1
1	11-101	Female	No	2	1	2		2	1	1
1	11-101	Female	No	2	16	3		2	1	1
1	11-101	Female	No	2	16	4		2		1
1	11-101	Female	No	2	16	5		2	1	1
1	11-101	Female	No	2	16	6		2		1
1	11-101	Female	No	2	16	7		2	1	1
1	11-101	Female	No	2	16	8		2	1	1
1	11-102	Female	Yes	2	8	0		2		1
1	11-102	Female	Yes	2	8	1		2		1
1	11-102	Female	Yes	2	8	2		2	0	1
1	11-102	Female	Yes	2	8	3		2		1
1	11-102	Female	Yes	2	8	4		2	1	1
1	11-102	Female	Yes	2	10	5		2		1
1	11-102	Female	Yes	2	10	6		2	1	1
1	11-102	Female	Yes	2	10	7		2		1
1	11-102	Female	Yes	2	10	8		2	1	1
1	11-103	Male		2	6	0	2	1		1
1	11-103	Male		2	6	1	2	1		1
1	11-103	Male		2	6	2	2	1		1
1	11-103	Male		2	6	3	2	1		1
1	11-103	Male		2	6	4	2	1	0	1
1	11-103	Male		2	6	5	2	1		1
1	11-103	Male		2	6	6	3	1		1
1	11-103	Male		2	6	7	3	1		1
1	11-103	Male		2	6	8	3	1	1	1
1	11-403	Male	Yes	2	8	0		3		1
1	11-403	Male	Yes	2	10	1		3		1
1	11-403	Male	Yes	2	10	2		3		1
1	11-403	Male	Yes	2	10	3		3		1
1	11-403	Male	Yes	2	10	4		3	1	1
1	11-403	Male	Yes	2	10	5		3		1
1	11-403	Male	Yes	2	10	6		3		1
1	11-403	Male	Yes	2	10	7		3		1
1	11-403	Male	Yes	2	10	8		3	1	1
1	11-404	Male	Yes	2	8	0		3		1
1	11-404	Male	Yes	2	8	1		3		1
1	11-404	Male	Yes	2	8	2		3	1	1
1	11-404	Male	Yes	2	9	3		3		1
1	11-404	Male	Yes	2	9	4		3		1
1	11-404	Male	Yes	2	9	5		3		1
1	11-404	Male	Yes	2	9	6		3	1	1
1	11-404	Male	Yes	2	9	7		3		1
1	11-404	Male	Yes	2	9	8		3	1	1
1	11-601	Male		1	8	0		3		1
1	11-601	Male		1	8	1		3		1
1	11-601	Male		1	8	2		3	1	1
1	11-601	Male		1	8	3		3		1
1	11-601	Male		1	8	4		3	1	1
1	11-601	Male		1	8	5		3		1
1	11-601	Male		1	8	6		3	1	1
1	11-601	Male		1	10	7		3		1
1	11-601	Male		1	10	8		3	1	1
1	11-604	Male		1	3	0		3		1
1	11-604	Male		1	3	1		3		1
1	11-604	Male		1	3	2		3		1
1	11-604	Male		1	3	3		3		1
1	11-604	Male		1	3	4		3	1	1
1	11-604	Male		1	3	5		3		1
1	11-604	Male		1	3	6		3		1
1	11-604	Male		1	3	7		3	1	1
1	11-604	Male		1	3	8		3		1
1	11-605	Male		1	6	0	2	1		3
1	11-605	Male		1	6	1	2	1		3
1	11-605	Male		1	6	2	2	1		3
1	11-605	Male		1	6	3	2	1		3
1	11-605	Male		1	6	4	2	1		3
1	11-612	Female		1	3	0		3		6
1	11-612	Female		1	3	1		3		6
1	11-612	Female		1	3	2		3	1	6
1	11-612	Female		1	3	3		3		6
1	11-612	Female		1	3	4		3	1	6
1	11-612	Female		1	3	5		3		6
1	11-613	Male		1	6	0	2	1		3
1	11-613	Male		1	6	1	2	1		3
1	11-613	Male		1	6	2	2	1		3
1	11-615	Male		1	6	0	2	1		3
1	11-615	Male		1	6	1	2	1		3
1	11-615	Male		1	6	2	2	1		3
1	11-615	Male		1	6	3	2	1	0	3
1	11-615	Male		1	6	4	2	1	1	3
1	11-615	Male		1	6	5	2	1		3
1	11-615	Male		1	6	6	2	1	1	3
1	11-615	Male		1	6	7	2	1		3
1	11-616	Female		1	3	0		3		1
1	11-616	Female		1	3	2		3		1
1	11-616	Female		1	3	3		3	1	1
1	11-616	Female		1	3	4		3		1
1	11-616	Female		1	3	5		3		1
1	11-616	Female		1	3	6		3		1
1	11-616	Female		1	3	7		3	1	1
1	11-617	Female		1	3	0		3		1
1	11-617	Female		1	3	1		3		1
1	11-617	Female		1	3	2		3	1	1
1	11-617	Female		1	3	3		3		1
1	11-617	Female		1	3	4		3	1	1
1	11-617	Female		1	3	5		3		1
1	11-617	Female		1	3	6		3	1	1
1	11-617	Female		1	3	7		3		1
1	11-619	Male		1	8	0		2		3
1	11-620	Male		1	6	0	2	1		3
1	11-622	Male		1	8	0		2		3
1	11-622	Male		1	8	1		2		3
1	11-622	Male		1	8	2		2	1	3
1	11-622	Male		1	8	3		2		3
1	11-631	Female		1	6	0	2	1		3
1	11-633	Male		1	6	0	2	1		3
1	11-636	Female		1	6	0	2	1		6
1	11-636	Female		1		5		1		6
1	11-636	Female		1	7	6		1		6
1	11-636	Female		1	6	7	5	1		6
1	11-637	Female		1	6	0	2	1		6
1	11-637	Female		1		5		1		6
1	11-644	Female		1	6	0	2	1		5
1	11-644	Female		1	6	1	2	1		5
1	11-646	Female		1	8	0		1		3
1	11-646	Female		1	8	1		1		3
1	11-646	Female		1	6	2	3	1		3
1	11-646	Female		1	6	3	3	1		3
1	11-647	Female		1	1	0		3		3
1	12-101	Male		2	6	0	2	1		1
1	12-101	Male		2	6	2	2	1		1
1	12-101	Male		2	6	3	2	1		1
1	12-101	Male		2	6	4	2	1		1
1	12-101	Male		2	6	5	2	1		1
1	12-101	Male		2	6	6	2	1		1
1	12-101	Male		2	6	7	3	1		1
1	12-101	Male		2	6	8	3	1		1
1	12-102	Male		2	8	0		1		3
1	12-102	Male		2	8	1		1		3
1	12-102	Male		2	8	2		1	1	3
1	12-102	Male		2	8	3		1		3
1	12-102	Male		2	8	4		1	1	3
1	12-102	Male		2	6	5	1	1		3
1	12-102	Male		2	6	6	1	1	1	3
1	12-102	Male		2	6	7	1	1		3
1	12-407	Female	Yes	2	9	0		3
1	12-407	Female	Yes	2	9	1		3
1	12-407	Female	Yes	2	9	2		3	0
1	12-407	Female	Yes	2	9	3		3
1	12-407	Female	Yes	2	9	4		3
1	12-407	Female	Yes	2	9	5		3
1	12-407	Female	Yes	2	9	6		3
1	12-408	Male	No	2	10	0		3
1	12-408	Male	No	2	10	1		3
1	12-408	Male	No	2	10	2		3	1
1	12-408	Male	No	2	10	3		3
1	12-408	Male	No	2	10	4		3	1
1	12-408	Male	No	2	10	5		3
1	12-408	Male	No	2	9	6		3	1
1	12-409	Male	Yes	2	10	0		3		3
1	12-601	Male		1	8	0		2		1
1	12-601	Male		1	8	1		2		1
1	12-601	Male		1	8	2		2	1	1
1	12-601	Male		1	8	3		2		1
1	12-601	Male		1	8	4		2	1	1
1	12-601	Male		1	8	5		2		1
1	12-601	Male		1	8	6		2	1	1
1	12-601	Male		1	8	7		2		1
1	12-601	Male		1	10	8		2		1
1	12-602	Female		1	8	0		2		1
1	12-602	Female		1	8	1		2		1
1	12-602	Female		1	8	2		2		1
1	12-602	Female		1	8	3		2	1	1
1	12-602	Female		1	8	4		2	1	1
1	12-602	Female		1	8	5		2		1
1	12-602	Female		1	8	6		2		1
1	12-602	Female		1	8	7		2		1
1	12-602	Female		1	8	8		2		1
1	12-603	Male		1	8	0		1		1
1	12-603	Male		1	8	1		1		1
1	12-603	Male		1	8	2		1	1	1
1	12-603	Male		1	8	3		1		1
1	12-603	Male		1	8	4		1		1
1	12-603	Male		1	8	5		1	1	1
1	12-603	Male		1	8	6		1		1
1	12-603	Male		1	8	7		1		1
1	12-603	Male		1	8	8		1	1	1
1	12-604	Male		1	8	0		3		6
1	12-604	Male		1	8	1		3		6
1	12-604	Male		1	8	2		3		6
1	12-604	Male		1	8	6		3	0	6
1	12-604	Male		1	8	7		3	1	6
1	12-605	Male		1	8	0		3		3
1	12-605	Male		1	8	1		3		3
1	12-605	Male		1	8	2		3		3
1	12-605	Male		1	8	3		3	0	3
1	12-605	Male		1	8	4		3	0	3
1	12-605	Male		1	8	5		3		3
1	12-606	Female		1	8	0		3		1
1	12-606	Female		1	8	1		3		1
1	12-606	Female		1	8	2		3		1
1	12-606	Female		1	8	3		3	1	1
1	12-606	Female		1	8	4		3		1
1	12-606	Female		1	8	5		3	1	1
1	12-606	Female		1	8	6		3		1
1	12-606	Female		1	8	7		3	1	1
1	12-606	Female		1	8	8		3		1
1	12-610	Male		1	8	0		2		3
1	12-610	Male		1	8	1		2		3
1	12-610	Male		1	8	2		2		3
1	12-617	Female		1	6	0	1	1		3
1	12-621	Male		1	6	0	2	1		3
1	12-621	Male		1	6	1	2	1		3
1	12-622	Female		1	8	0		2		6
1	12-622	Female		1	8	1		2		6
1	12-622	Female		1	8	2		2		6
1	12-622	Female		1	8	3		2		6
1	12-622	Female		1	8	4		2		6
1	12-622	Female		1	8	5		2		6
1	12-638	Female		1	6	0	3	1		6
1	13-101	Female		2	6	0	2	1		5
1	13-101	Female		2	6	1	3	1		5
1	13-102	Male		2	6	0	2	1		1
1	13-102	Male		2	6	1	2	1		1
1	13-102	Male		2	6	2	2	1	1	1
1	13-102	Male		2	6	3	3	1		1
1	13-102	Male		2	6	4	3	1		1
1	13-102	Male		2	6	5	3	1	1	1
1	13-102	Male		2	6	6	3	1		1
1	13-102	Male		2	6	7	5	1		1
1	13-102	Male		2	6	8	5	1	0	1
1	13-103	Female	No	2	6	0	3	2		6
1	13-103	Female	No	2	6	1	3	2		6
1	13-103	Female	No	2	6	2	3	2	0	6
1	13-103	Female	No	2	6	3	3	2		6
1	13-103	Female	No	2	6	4	3	2		6
1	13-103	Female	No	2	6	5	3	2		6
1	13-603	Male		1	8	0		2		1
1	13-603	Male		1	8	1		2		1
1	13-603	Male		1	8	2		2		1
1	13-603	Male		1	8	3		2	1	1
1	13-603	Male		1	8	4		2	1	1
1	13-603	Male		1	8	5		2		1
1	13-603	Male		1	8	6		2		1
1	13-603	Male		1	8	7		2		1
1	13-603	Male		1	8	8		2		1
1	13-606	Female		1	8	0		2		1
1	13-606	Female		1	8	1		2	1	1
1	13-606	Female		1	8	2		2		1
1	13-606	Female		1	8	3		2		1
1	13-606	Female		1	8	4		2	1	1
1	13-606	Female		1	8	5		2		1
1	13-606	Female		1	10	6		2		1
1	13-606	Female		1	10	7		2		1
1	13-606	Female		1	10	8		2		1
1	13-612	Female		1	6	0	2	1		3
1	13-612	Female		1	6	1	2	1		3
1	13-612	Female		1	6	2	2	1		3
1	13-612	Female		1	6	3	2	1		3
1	13-614	Male		1	6	0	2	1		3
1	13-615	Female		1	6	0	2	1		3
1	13-615	Female		1	6	1	2	1		3
1	13-615	Female		1	6	2	2	1		3
1	13-615	Female		1	6	3	2	1		3
1	13-618	Female		1	6	0	2	1		6
1	13-625	Male		1	10	0		3		6
1	13-627	Male		1	6	0	2	1		5
1	14-101	Male	No	2	10	0		2
1	14-102	Female	Yes	2	8	0		2		1
1	14-102	Female	Yes	2	8	1		2		1
1	14-102	Female	Yes	2	8	2		2	1	1
1	14-102	Female	Yes	2	8	3		2		1
1	14-102	Female	Yes	2	8	4		2	1	1
1	14-102	Female	Yes	2	10	5		2		1
1	14-102	Female	Yes	2	10	6		2		1
1	14-102	Female	Yes	2	10	7		2	0	1
1	14-102	Female	Yes	2	10	8		2		1
1	14-103	Male		2	6	0	2	1		1
1	14-103	Male		2	6	1	2	1		1
1	14-103	Male		2	6	2	2	1		1
1	14-103	Male		2	6	3	2	1	1	1
1	14-103	Male		2	6	4	3	1		1
1	14-103	Male		2	6	5	3	1		1
1	14-103	Male		2	6	6	3	1		1
1	14-103	Male		2	6	7	3	1		1
1	14-103	Male		2	6	8	3	1		1
1	14-406	Male	Yes	2	8	0		3		1
1	14-406	Male	Yes	2	8	1		3		1
1	14-406	Male	Yes	2	8	2		3		1
1	14-406	Male	Yes	2	10	3		3	1	1
1	14-406	Male	Yes	2	10	4		3		1
1	14-406	Male	Yes	2	10	5		3		1
1	14-406	Male	Yes	2	10	6		3	1	1
1	14-406	Male	Yes	2	10	7		3		1
1	14-406	Male	Yes	2	9	8		3		1
1	14-407	Female	Yes	2	3	0		3		1
1	14-407	Female	Yes	2	3	1		3		1
1	14-407	Female	Yes	2	3	2		3	1	1
1	14-407	Female	Yes	2	9	3		3		1
1	14-407	Female	Yes	2	9	4		3		1
1	14-407	Female	Yes	2	9	5		3	1	1
1	14-407	Female	Yes	2	9	6		3		1
1	14-407	Female	Yes	2	9	7		3		1
1	14-407	Female	Yes	2	9	8		3	1	1
1	14-601	Male		1	8	0		2		1
1	14-601	Male		1	8	1		2		1
1	14-601	Male		1	8	2		2	1	1
1	14-601	Male		1	8	3		2		1
1	14-601	Male		1	8	4		2		1
1	14-601	Male		1	8	5		2	1	1
1	14-601	Male		1	8	6		2	1	1
1	14-601	Male		1	8	7		2		1
1	14-601	Male		1	8	8		2	1	1
1	14-602	Male		1	8	0		2		1
1	14-602	Male		1	8	1		2		1
1	14-602	Male		1	8	2		2		1
1	14-602	Male		1	8	3		2	1	1
1	14-602	Male		1	8	4		2		1
1	14-602	Male		1	8	5		2		1
1	14-602	Male		1	8	6		2	1	1
1	14-602	Male		1	8	7		2		1
1	14-602	Male		1	10	8		2		1
1	14-606	Male		1	3	0		3		1
1	14-606	Male		1	8	1		3		1
1	14-606	Male		1	8	2		3		1
1	14-606	Male		1	8	3		3		1
1	14-606	Male		1	8	4		3		1
1	14-606	Male		1	8	5		3	0	1
1	14-606	Male		1	8	6		3		1
1	14-606	Male		1	8	7		3	1	1
1	14-606	Male		1	10	8		3		1
1	14-607	Male		1	3	0		3		1
1	14-607	Male		1	3	1		3		1
1	14-607	Male		1	3	2		3		1
1	14-607	Male		1	3	3		3	1	1
1	14-607	Male		1	3	4		3		1
1	14-607	Male		1	3	5		3		1
1	14-607	Male		1	3	6		3		1
1	14-607	Male		1	3	7		3		1
1	14-607	Male		1	3	8		3		1
1	14-609	Male		1	8	0		2		1
1	14-609	Male		1	8	1		2		1
1	14-609	Male		1	8	2		2		1
1	14-609	Male		1	8	3		2	1	1
1	14-609	Male		1	8	4		2		1
1	14-609	Male		1	8	5		2		1
1	14-609	Male		1	8	6		2		1
1	14-609	Male		1	8	7		2	1	1
1	14-609	Male		1	10	8		2	1	1
1	14-610	Male		1	8	0		2		1
1	14-610	Male		1	8	1		2		1
1	14-610	Male		1	8	2		2		1
1	14-610	Male		1	8	3		2	1	1
1	14-610	Male		1	8	4		2		1
1	14-610	Male		1	8	5		2		1
1	14-610	Male		1	8	6		2	1	1
1	14-610	Male		1	8	7		2		1
1	14-610	Male		1	10	8		2		1
1	14-615	Female		1	8	0		3		1
1	14-615	Female		1	8	1		3		1
1	14-615	Female		1	8	2		3		1
1	14-615	Female		1	8	3		3		1
1	14-615	Female		1	8	4		3	0	1
1	14-615	Female		1	8	5		3		1
1	14-615	Female		1	8	6		3	1	1
1	14-615	Female		1	8	7		3		1
1	14-615	Female		1	10	8		3	0	1
1	14-616	Female		1	8	0		2		1
1	14-616	Female		1	8	1		2		1
1	14-616	Female		1	8	2		2		1
1	14-616	Female		1	8	3		2	1	1
1	14-616	Female		1	8	4		2		1
1	14-616	Female		1	8	5		2	1	1
1	14-616	Female		1	8	6		2		1
1	14-616	Female		1	8	7		2		1
1	14-616	Female		1	10	8		2	1	1
1	14-618	Female		1	3	0		3		1
1	14-618	Female		1	3	1		3		1
1	14-618	Female		1	3	2		3		1
1	14-618	Female		1	3	3		3	1	1
1	14-618	Female		1	3	4		3		1
1	14-618	Female		1	3	5		3	1	1
1	14-618	Female		1	3	6		3		1
1	14-618	Female		1	3	7		3	1	1
1	14-618	Female		1	3	8		3		1
1	14-622	Female		1	3	0		3		6
1	14-631	Male		1	8	0		2		3
1	14-633	Female		1	6	0	2	1		1
1	14-633	Female		1	6	1	2	1		1
1	14-633	Female		1	6	2	2	1		1
1	14-633	Female		1	6	3	2	1		1
1	14-633	Female		1	6	4	2	1		1
1	14-633	Female		1	6	5	2	1	1	1
1	14-633	Female		1	6	6	2	1		1
1	14-633	Female		1	6	7	3	1		1
1	14-633	Female		1	6	8	3	1		1
1	14-635	Female		1	8	0		2		3
1	14-636	Male		1	8	0		1		3
1	14-637	Female		1	6	0	2	1		3
1	14-640	Female		1	8	0		2		3
1	14-643	Female		1	8	0		2		3
1	14-643	Female		1	8	1		2		3
1	14-653	Female		1	9	0		3		3
1	14-654	Female		1	3	0		3		3
1	14-654	Female		1	3	1		3		3
1	14-654	Female		1	3	5		3		3
1	14-654	Female		1	9	6		3		3
1	14-657	Male		1	6	0	2	1		6
1	14-660	Female		1	8	0		2		6
1	14-662	Female		1	3	0		3		3
1	14-662	Female		1	3	2		3		3
1	14-663	Male		1	8	0		2		3
1	14-665	Female		1	3	0		3		6
1	14-665	Female		1	3	1		3		6
1	14-672	Female		1	8	0		3		3
1	14-672	Female		1	8	1		3		3
1	14-672	Female		1	8	2		3		3
1	14-672	Female		1	8	3		3	0	3
1	14-672	Female		1	8	4		3		3
1	15-101	Male		2	6	0	3	1		1
1	15-101	Male		2	6	2	3	1		1
1	15-101	Male		2	6	3	3	1	0	1
1	15-101	Male		2	6	4	3	1		1
1	15-101	Male		2	6	5	3	1	0	1
1	15-101	Male		2	6	6	5	1		1
1	15-101	Male		2	6	7	5	1	0	1
1	15-101	Male		2	6	8	5	1		1
1	15-102	Male		2	6	0	2	1		1
1	15-102	Male		2	6	1	2	1		1
1	15-102	Male		2	6	2	2	1		1
1	15-102	Male		2		6		1		1
1	15-102	Male		2	6	7	3	1		1
1	15-102	Male		2	6	8	3	1		1
1	15-402	Male	Yes	2	10	0		3		1
1	15-402	Male	Yes	2	10	1		3		1
1	15-402	Male	Yes	2	10	2		3		1
1	15-402	Male	Yes	2	10	3		3	1	1
1	15-402	Male	Yes	2	10	4		3		1
1	15-402	Male	Yes	2	10	6		3	1	1
1	15-402	Male	Yes	2	10	7		3		1
1	15-402	Male	Yes	2	9	8		3		1
1	15-601	Female		1	8	0		3		1
1	15-601	Female		1	8	1		3		1
1	15-601	Female		1	8	2		3	1	1
1	15-601	Female		1	8	3		3	1	1
1	15-601	Female		1	8	4		3		1
1	15-601	Female		1	8	5		3		1
1	15-601	Female		1	8	6		3	1	1
1	15-601	Female		1	10	7		3		1
1	15-601	Female		1	10	8		3	1	1
1	15-602	Female		1	8	0		2		1
1	15-602	Female		1		3		2		1
1	15-602	Female		1	8	4		2		1
1	15-602	Female		1	8	5		2		1
1	15-602	Female		1	8	6		2		1
1	15-602	Female		1	8	7		2		1
1	15-602	Female		1	10	8		2	1	1
1	15-603	Female		1	8	0		3		1
1	15-603	Female		1	8	1		3		1
1	15-603	Female		1	8	2		3	1	1
1	15-603	Female		1	8	3		3		1
1	15-603	Female		1	8	4		3	1	1
1	15-603	Female		1	8	5		3		1
1	15-603	Female		1	10	6		3		1
1	15-603	Female		1	10	7		3		1
1	15-603	Female		1	10	8		3		1
1	15-606	Female		1	6	0	2	1		5
1	15-606	Female		1	6	1	2	1		5
1	15-611	Female		1	9	0		3		6
1	15-612	Female		1	8	0		3		3
1	15-612	Female		1	8	1		3		3
1	15-612	Female		1	8	2		3		3
1	15-612	Female		1	8	3		3	0	3
1	15-612	Female		1	8	4		3	1	3
1	15-612	Female		1	10	5		3		3
1	15-612	Female		1	10	6		3	1	3
1	15-612	Female		1	10	7		3		3
2	16-101	Male		2	6	0	2	1		1
2	16-101	Male		2	6	1	2	1		1
2	16-101	Male		2	6	2	2	1		1
2	16-101	Male		2	6	3	3	1	1	1
2	16-101	Male		2	6	4	3	1		1
2	16-102	Male		2	6	0	2	1		1
2	16-102	Male		2	6	1	2	1		1
2	16-102	Male		2	6	2	3	1	1	1
2	16-102	Male		2	6	3	3	1		1
2	16-102	Male		2	6	4	3	1		1
2	16-102	Male		2	6	6	3	1	1	1
2	16-102	Male		2	6	7	3	1	1	1
2	16-102	Male		2	6	8	3	1		1
2	16-103	Male		2	6	0	2	1		1
2	16-103	Male		2	6	1	2	1		1
2	16-103	Male		2	6	2	2	1		1
2	16-103	Male		2	6	3	2	1		1
2	16-103	Male		2	6	4	2	1	0	1
2	16-103	Male		2	6	5	2	1		1
2	16-103	Male		2	6	6	3	1	1	1
2	16-103	Male		2	6	7	3	1		1
2	16-103	Male		2	6	8	3	1		1
2	16-104	Male		2	6	0	2	1
2	16-104	Male		2	6	1	2	1
2	16-104	Male		2	6	2	3	1
2	16-104	Male		2	6	3	3	1	1
2	16-104	Male		2	6	5	3	1	1
2	16-601	Male		1	8	0		3		1
2	16-601	Male		1	8	1		3		1
2	16-601	Male		1	8	2		3		1
2	16-601	Male		1	8	3		3		1
2	16-601	Male		1	8	4		3		1
2	16-601	Male		1	8	5		3		1
2	16-601	Male		1	8	6		3	1	1
2	16-601	Male		1	8	7		3		1
2	16-601	Male		1	10	8		3	1	1
2	16-602	Female		1	6	0	1	2		1
2	16-602	Female		1	6	1	1	2		1
2	16-602	Female		1	6	2	1	2		1
2	16-602	Female		1	6	3	1	2	1	1
2	16-602	Female		1	6	4	1	2		1
2	16-602	Female		1	6	5	1	2		1
2	16-602	Female		1	6	6	1	2	1	1
2	16-602	Female		1	6	7	1	2		1
2	16-602	Female		1	6	8	1	2		1
2	16-605	Male		1	8	0		3		1
2	16-605	Male		1	8	1		3		1
2	16-605	Male		1	8	2		3		1
2	16-605	Male		1	8	3		3		1
2	16-605	Male		1	8	6		3		1
2	16-605	Male		1	8	7		3		1
2	16-605	Male		1	8	8		3	0	1
2	16-608	Female		1	3	0		3		6
2	16-609	Female		1	3	0		3		1
2	16-609	Female		1	3	1		3		1
2	16-609	Female		1	3	2		3	1	1
2	16-609	Female		1	3	3		3		1
2	16-609	Female		1	3	4		3	1	1
2	16-609	Female		1	3	5		3		1
2	16-609	Female		1	3	6		3		1
2	16-609	Female		1	9	7		3	1	1
2	16-609	Female		1	9	8		3		1
2	16-613	Female		1	6	0	2	1		5
2	17-101	Male	No	2	8	0		2		1
2	17-101	Male	No	2	8	1		2	1	1
2	17-101	Male	No	2	8	2		2		1
2	17-101	Male	No	2	8	3		2	1	1
2	17-101	Male	No	2	6	4	1	2		1
2	17-101	Male	No	2	6	5	1	2	1	1
2	17-101	Male	No	2	6	6	1	2		1
2	17-101	Male	No	2	10	8		2	1	1
2	17-102	Male		2	1	0		1		1
2	17-102	Male		2	1	1		1		1
2	17-102	Male		2	1	2		1	1	1
2	17-102	Male		2	2	3	1	1		1
2	17-102	Male		2	2	4	1	1		1
2	17-102	Male		2	2	5	1	1		1
2	17-102	Male		2	2	6	1	1		1
2	17-102	Male		2	2	7	1	1	1	1
2	17-102	Male		2	2	8	1	1		1
2	17-103	Male		2	1	0		1		1
2	17-103	Male		2	1	1		1		1
2	17-103	Male		2	8	2		1		1
2	17-103	Male		2	8	3		1		1
2	17-103	Male		2	8	4		1		1
2	17-103	Male		2	8	5		1		1
2	17-103	Male		2	6	6	1	1		1
2	17-103	Male		2	6	8	1	1	1	1
2	17-104	Female	No	2	8	0		2		1
2	17-104	Female	No	2	8	1		2		1
2	17-104	Female	No	2	8	2		2	1	1
2	17-104	Female	No	2	8	3		2		1
2	17-104	Female	No	2	8	4		2		1
2	17-104	Female	No	2	10	5		2		1
2	17-104	Female	No	2	10	6		2		1
2	17-104	Female	No	2	10	7		2		1
2	17-104	Female	No	2	10	8		2	1	1
2	17-105	Female	No	2	8	0		2
2	17-105	Female	No	2	8	1		2
2	17-105	Female	No	2	8	2		2
2	17-105	Female	No	2	8	3		2	1
2	17-105	Female	No	2	6	4	3	2
2	17-105	Female	No	2	6	5	5	2
2	17-105	Female	No	2	6	6	1	2	0
2	17-105	Female	No	2	6	7	1	2
2	17-401	Female	Yes	2	8	0		3		1
2	17-401	Female	Yes	2	8	1		3		1
2	17-401	Female	Yes	2	8	2		3		1
2	17-401	Female	Yes	2	8	3		3		1
2	17-401	Female	Yes	2	9	4		3	1	1
2	17-401	Female	Yes	2	9	5		3		1
2	17-401	Female	Yes	2	9	6		3		1
2	17-401	Female	Yes	2	9	7		3		1
2	17-401	Female	Yes	2	9	8		3	1	1
2	17-405	Male	Yes	2	16	0		3		1
2	17-405	Male	Yes	2	9	1		3		1
2	17-405	Male	Yes	2	9	2		3		1
2	17-405	Male	Yes	2	9	3		3		1
2	17-405	Male	Yes	2	9	4		3	1	1
2	17-405	Male	Yes	2	9	6		3		1
2	17-405	Male	Yes	2	9	7		3	1	1
2	17-405	Male	Yes	2	9	8		3		1
2	17-408	Male	Yes	2	8	0		3		1
2	17-408	Male	Yes	2	8	3		3		1
2	17-408	Male	Yes	2	9	4		3		1
2	17-408	Male	Yes	2	9	5		3		1
2	17-408	Male	Yes	2	9	6		3		1
2	17-408	Male	Yes	2	9	7		3		1
2	17-409	Male	Yes	2	1	0		3		1
2	17-409	Male	Yes	2	1	1		3		1
2	17-409	Male	Yes	2	1	2		3		1
2	17-409	Male	Yes	2	9	3		3	1	1
2	17-409	Male	Yes	2	9	4		3	1	1
2	17-409	Male	Yes	2	9	5		3		1
2	17-409	Male	Yes	2	9	6		3		1
2	17-409	Male	Yes	2	9	7		3	1	1
2	17-409	Male	Yes	2	9	8		3		1
2	17-410	Female	Yes	2	9	0		3		1
2	17-410	Female	Yes	2	9	1		3		1
2	17-410	Female	Yes	2	9	2		3		1
2	17-410	Female	Yes	2	9	3		3		1
2	17-410	Female	Yes	2	9	4		3		1
2	17-410	Female	Yes	2	9	5		3	1	1
2	17-410	Female	Yes	2	9	7		3		1
2	17-410	Female	Yes	2	9	8		3		1
2	17-411	Male	Yes	2	10	0		3
2	17-411	Male	Yes	2	9	1		3
2	17-411	Male	Yes	2	9	2		3
2	17-411	Male	Yes	2	9	3		3	1
2	17-411	Male	Yes	2	9	4		3
2	17-411	Male	Yes	2	9	5		3
2	17-603	Female		1	3	0		3		1
2	17-603	Female		1	3	1		3	1	1
2	17-603	Female		1	3	2		3		1
2	17-603	Female		1	3	3		3		1
2	17-603	Female		1	3	4		3	1	1
2	17-603	Female		1	3	5		3		1
2	17-603	Female		1	3	6		3		1
2	17-603	Female		1	3	7		3		1
2	17-603	Female		1	9	8		3		1
2	17-604	Female		1	3	0		3		1
2	17-604	Female		1	3	1		3		1
2	17-604	Female		1	3	2		3	1	1
2	17-604	Female		1	3	3		3		1
2	17-604	Female		1	3	4		3		1
2	17-604	Female		1	3	5		3		1
2	17-604	Female		1	3	6		3	1	1
2	17-604	Female		1	3	7		3		1
2	17-604	Female		1	3	8		3		1
2	17-605	Female		1	6	0	1	3		6
2	17-606	Female		1	6	0	2	1		1
2	17-606	Female		1	6	1	2	1		1
2	17-606	Female		1	6	2	2	1		1
2	17-606	Female		1	6	3	2	1		1
2	17-606	Female		1	6	4	2	1		1
2	17-606	Female		1	6	5	2	1	0	1
2	17-606	Female		1	6	6	2	1		1
2	17-606	Female		1	6	7	2	1		1
2	17-606	Female		1	6	8	2	1		1
2	17-607	Male		1	8	0		2		1
2	17-607	Male		1	8	1		2		1
2	17-607	Male		1	8	2		2	1	1
2	17-607	Male		1	8	3		2		1
2	17-607	Male		1	8	4		2	1	1
2	17-607	Male		1	8	5		2		1
2	17-607	Male		1	8	6		2		1
2	17-607	Male		1	10	7		2	1	1
2	17-607	Male		1	10	8		2		1
2	17-609	Male		1	8	0		3	1	3
2	17-609	Male		1	8	1		3		3
2	17-609	Male		1	8	2		3		3
2	17-609	Male		1	8	3		3		3
2	17-609	Male		1		4		3	1	3
2	17-609	Male		1	8	5		3		3
2	17-611	Male		1	3	0		3		1
2	17-611	Male		1	3	1		3		1
2	17-611	Male		1	3	3		3		1
2	17-611	Male		1	3	4		3		1
2	17-611	Male		1	3	7		3		1
2	17-611	Male		1	3	8		3	0	1
2	17-615	Female		1	3	0		3		1
2	17-615	Female		1	3	1		3		1
2	17-615	Female		1	3	2		3		1
2	17-615	Female		1	8	3		3	1	1
2	17-615	Female		1	8	4		3		1
2	17-615	Female		1	8	5		3		1
2	17-615	Female		1	8	6		3		1
2	17-615	Female		1	10	7		3		1
2	17-615	Female		1	9	8		3		1
2	17-616	Male		1	6	0	2	1		3
2	17-616	Male		1	6	1	2	1		3
2	17-616	Male		1	6	2	3	1		3
2	17-618	Female		1	8	0		2		1
2	17-618	Female		1	8	1		2		1
2	17-618	Female		1	8	2		2		1
2	17-618	Female		1	8	3		2	1	1
2	17-618	Female		1	8	4		2	1	1
2	17-618	Female		1	8	5		2		1
2	17-618	Female		1	8	6		2		1
2	17-618	Female		1	8	7		2		1
2	17-618	Female		1	10	8		2	1	1
2	17-620	Female		1	6	0	2	1		5
2	17-622	Female		1	10	0		2		5
2	17-628	Female		1	8	0		2		1
2	17-628	Female		1	8	1		2		1
2	17-628	Female		1	8	2		2		1
2	17-628	Female		1	8	3		2	1	1
2	17-628	Female		1	8	4		2		1
2	17-628	Female		1	6	5	1	2		1
2	17-628	Female		1	6	6	1	2		1
2	17-628	Female		1	6	7	1	2	0	1
2	17-628	Female		1	6	8	1	2		1
2	18-101	Female	Yes	2	8	0		2		1
2	18-101	Female	Yes	2	8	1		2		1
2	18-101	Female	Yes	2	8	2		2	1	1
2	18-101	Female	Yes	2	6	3	1	2		1
2	18-101	Female	Yes	2	6	4	1	2		1
2	18-101	Female	Yes	2	6	5	1	2		1
2	18-101	Female	Yes	2	6	6	1	2		1
2	18-101	Female	Yes	2	6	7	1	2		1
2	18-101	Female	Yes	2	6	8	1	2	1	1
2	18-102	Female	No	2	8	0		2		1
2	18-102	Female	No	2	8	1		2		1
2	18-102	Female	No	2	8	2		2	1	1
2	18-102	Female	No	2	6	3	1	2		1
2	18-102	Female	No	2	6	4	1	2		1
2	18-102	Female	No	2	6	5	1	2		1
2	18-102	Female	No	2	6	6	1	2	1	1
2	18-102	Female	No	2	6	7	1	2		1
2	18-102	Female	No	2	6	8	1	2	1	1
2	18-601	Male		1	3	0		2		1
2	18-601	Male		1	3	1		2		1
2	18-601	Male		1	8	2		2	1	1
2	18-601	Male		1	8	3		2		1
2	18-601	Male		1	8	4		2	1	1
2	18-601	Male		1	8	5		2		1
2	18-601	Male		1	8	6		2	1	1
2	18-601	Male		1	10	7		2		1
2	18-601	Male		1	10	8		2	1	1
2	18-603	Female		1	6	0	2	1		6
2	18-603	Female		1	6	1	2	1		6
2	18-603	Female		1	6	2	2	1		6
2	18-605	Male		1	6	0	1	1		6
2	18-606	Female		1	6	0	2	1		5
2	18-606	Female		1	6	1	2	1		5
2	18-613	Male		1	6	0	2	1		3
2	18-616	Female		1	6	0	2	1		3
3	19-101	Female		2	6	0	2	1		1
3	19-101	Female		2	6	1	2	1		1
3	19-101	Female		2	6	2	2	1		1
3	19-101	Female		2	6	3	3	1		1
3	19-101	Female		2	6	4	3	1	1	1
3	19-101	Female		2	6	5	3	1		1
3	19-101	Female		2	6	6	3	1	1	1
3	19-101	Female		2	6	7	3	1		1
3	19-101	Female		2	6	8	3	1		1
3	19-102	Male		2	6	0	2	1		3
3	19-102	Male		2	6	1	2	1		3
3	19-102	Male		2	6	2	2	1		3
3	19-102	Male		2	6	3	3	1	0	3
3	19-102	Male		2	6	4	3	1		3
3	19-102	Male		2		5		1		3
3	19-102	Male		2	6	7	3	1	0	3
3	19-103	Male		2	6	0	2	1		4
3	19-103	Male		2	6	1	2	1		4
3	19-103	Male		2	6	2	2	1		4
3	19-103	Male		2	6	3	3	1	0	4
3	19-103	Male		2	6	4	3	1		4
3	19-104	Male		2	6	0	3	1
3	19-104	Male		2	6	1	3	1
3	19-104	Male		2	6	2	3	1
3	19-104	Male		2	6	4	3	1
3	19-104	Male		2	6	5	5	1
3	19-614	Female		1	6	0	2	1		6
3	19-616	Male		1	6	0	2	1		3
3	19-616	Male		1	6	1	2	1		3
3	19-616	Male		1	6	2	2	1	0	3
3	19-616	Male		1	6	3	2	1		3
3	19-620	Female		1	51	0		1		5
3	19-623	Female		1	6	0	2	1		6
3	19-626	Female		1	6	0	2	1		3
3	19-626	Female		1	6	1	2	1		3
3	19-639	Male		1	6	0	2	1		3
3	20-101	Male		2	6	0	2	1		3
3	20-101	Male		2	6	1	2	1		3
3	20-101	Male		2	6	2	3	1	1	3
3	20-102	Male		2	6	0	2	1		1
3	20-102	Male		2	6	1	2	1		1
3	20-102	Male		2	6	2	2	1		1
3	20-102	Male		2	6	3	1	1		1
3	20-102	Male		2	6	4	1	1	0	1
3	20-102	Male		2	6	5	1	1		1
3	20-102	Male		2	6	6	1	1	1	1
3	20-102	Male		2	6	7	1	1		1
3	20-102	Male		2	6	8	3	1		1
3	20-103	Female		2	6	0	2	1		1
3	20-103	Female		2	6	1	2	1		1
3	20-103	Female		2	6	2	2	1		1
3	20-103	Female		2	6	3	2	1		1
3	20-103	Female		2	6	4	2	1	1	1
3	20-103	Female		2	6	5	2	1		1
3	20-103	Female		2	6	6	2	1	1	1
3	20-103	Female		2	6	7	3	1		1
3	20-103	Female		2	6	8	3	1		1
3	20-104	Female		2	8	0		1		1
3	20-104	Female		2	8	4		1		1
3	20-104	Female		2	8	5		1		1
3	20-104	Female		2	8	6		1		1
3	20-104	Female		2	8	7		1		1
3	20-104	Female		2	6	8	1	1		1
3	20-105	Male	No	2	6	0	1	2		1
3	20-105	Male	No	2	6	1	1	2		1
3	20-105	Male	No	2	6	2	1	2	0	1
3	20-105	Male	No	2	6	3	1	2		1
3	20-105	Male	No	2	6	4	1	2		1
3	20-105	Male	No	2	6	5	1	2		1
3	20-407	Female	Yes	2	8	0		3		1
3	20-407	Female	Yes	2	8	1		3		1
3	20-407	Female	Yes	2	8	2		3	1	1
3	20-407	Female	Yes	2	10	3		3		1
3	20-407	Female	Yes	2	9	4		3		1
3	20-407	Female	Yes	2	9	5		3		1
3	20-407	Female	Yes	2	9	6		3	1	1
3	20-407	Female	Yes	2	9	7		3		1
3	20-407	Female	Yes	2	9	8		3	1	1
3	20-602	Female		1	8	0		1		1
3	20-602	Female		1	8	1		1		1
3	20-602	Female		1	8	2		1	1	1
3	20-602	Female		1	8	3		1		1
3	20-602	Female		1	8	4		1		1
3	20-602	Female		1	8	5		1		1
3	20-602	Female		1	8	6		1		1
3	20-602	Female		1	8	8		1		1
3	20-603	Male		1	6	0	2	1		1
3	20-603	Male		1		5		1		1
3	20-603	Male		1	6	6	2	1		1
3	20-603	Male		1	6	7	1	1		1
3	20-603	Male		1	6	8	2	1		1
3	20-605	Female		1	8	0		3		1
3	20-605	Female		1	8	1		3		1
3	20-605	Female		1	8	2		3		1
3	20-605	Female		1	8	3		3		1
3	20-605	Female		1	8	4		3	1	1
3	20-605	Female		1	8	5		3		1
3	20-605	Female		1	8	6		3	1	1
3	20-605	Female		1	10	7		3		1
3	20-605	Female		1	9	8		3	1	1
3	20-613	Female		1	8	0		3		1
3	20-613	Female		1	8	1		3		1
3	20-613	Female		1	8	2		3		1
3	20-613	Female		1	8	3		3		1
3	20-613	Female		1	8	4		3		1
3	20-613	Female		1	8	5		3	0	1
3	20-613	Female		1	8	6		3		1
3	20-613	Female		1	8	7		3	0	1
3	20-613	Female		1	8	8		3	1	1
3	20-618	Female		1	5	0		1		5
3	20-618	Female		1	6	1	2	1		5
3	21-102	Male	Yes	2	8	0		2		1
3	21-102	Male	Yes	2	8	1		2		1
3	21-102	Male	Yes	2	8	2		2	1	1
3	21-102	Male	Yes	2	8	3		2		1
3	21-102	Male	Yes	2	8	4		2	1	1
3	21-102	Male	Yes	2	8	5		2		1
3	21-102	Male	Yes	2	8	6		2		1
3	21-102	Male	Yes	2	10	7		2	1	1
3	21-102	Male	Yes	2	10	8		2	1	1
3	21-103	Male		2	6	0	2	1		3
3	21-103	Male		2	6	1	2	1		3
3	21-103	Male		2	6	2	3	1		3
3	21-103	Male		2	6	3	3	1	1	3
3	21-103	Male		2	6	4	3	1		3
3	21-103	Male		2	6	5	3	1	1	3
3	21-104	Male		2	6	0	2	1		3
3	21-104	Male		2	6	1	3	1		3
3	21-104	Male		2	6	2	3	1		3
3	21-104	Male		2		4		1	0	3
3	21-104	Male		2	6	5	3	1		3
3	21-201	Male		2	6	0	2	1		1
3	21-201	Male		2	6	1	2	1		1
3	21-201	Male		2	6	2	2	1		1
3	21-201	Male		2	6	3	2	1		1
3	21-201	Male		2	6	4	3	1	1	1
3	21-201	Male		2	6	5	3	1		1
3	21-201	Male		2	6	6	3	1		1
3	21-201	Male		2	6	7	3	1		1
3	21-406	Female	No	2	8	0		2		1
3	21-406	Female	No	2	8	1		2		1
3	21-406	Female	No	2	8	2		2		1
3	21-406	Female	No	2	8	3		2	1	1
3	21-406	Female	No	2	8	4		2		1
3	21-406	Female	No	2	8	5		2	1	1
3	21-406	Female	No	2	10	6		2		1
3	21-406	Female	No	2	10	7		2	1	1
3	21-406	Female	No	2	10	8		2		1
3	21-601	Male		1	8	0		1		6
3	21-601	Male		1	8	1		1		6
3	21-601	Male		1	8	2		1		6
3	21-601	Male		1	8	3		1		6
3	21-601	Male		1	8	4		1		6
3	21-601	Male		1	8	5		1	1	6
3	21-601	Male		1	8	6		1		6
3	21-601	Male		1	8	7		1	1	6
3	21-601	Male		1	8	8		1		6
3	21-606	Male		1	6	0	2	1		3
3	21-607	Female		1	6	0	2	1		3
3	21-607	Female		1	6	1	2	1		3
3	21-608	Female		1	5	0		1		3
3	21-608	Female		1	5	4		1	0	3
3	21-609	Female		1	6	0	2	1		3
3	21-609	Female		1	6	1	1	1		3
3	21-613	Male		1	6	0	2	1		1
3	21-613	Male		1	6	1	2	1		1
3	21-613	Male		1	6	2	2	1		1
3	21-613	Male		1	6	3	2	1	1	1
3	21-613	Male		1	6	4	2	1		1
3	21-613	Male		1	6	5	2	1		1
3	21-613	Male		1	6	6	2	1		1
3	21-613	Male		1	6	7	3	1		1
3	21-613	Male		1	6	8	3	1	1	1
3	21-621	Male		1	3	0		3		1
3	21-621	Male		1	3	1		3		1
3	21-621	Male		1	3	2		3		1
3	21-621	Male		1	3	3		3		1
3	21-621	Male		1	3	4		3	1	1
3	21-621	Male		1	3	5		3		1
3	21-621	Male		1	3	6		3	1	1
3	21-621	Male		1	9	7		3		1
3	21-621	Male		1	9	8		3	1	1
3	21-622	Female		1	6	0	2	1		1
3	21-622	Female		1	6	1	2	1		1
3	21-622	Female		1	6	2	2	1		1
3	21-622	Female		1	6	3	2	1		1
3	21-622	Female		1	6	4	2	1		1
3	21-622	Female		1	6	5	2	1		1
3	21-622	Female		1	6	6	2	1		1
3	21-622	Female		1	6	7	2	1	0	1
3	21-622	Female		1	6	8	3	1		1
3	21-623	Male		1	6	0	1	1		3
3	21-637	Male		1	6	0	3	1		6
3	21-641	Male		1	8	0		3		3
3	21-641	Male		1	8	1		3		3
3	21-641	Male		1	8	2		3		3
3	21-641	Male		1	10	3		3	1	3
3	21-644	Female		1	6	0	2	1		5
3	21-645	Female		1	3	0		2		1
3	21-645	Female		1	3	1		2		1
3	21-645	Female		1	3	2		2		1
3	21-645	Female		1	3	3		2	1	1
3	21-645	Female		1	3	4		2		1
3	21-645	Female		1	3	5		2	1	1
3	21-645	Female		1	3	6		2		1
3	21-645	Female		1	9	7		2	1	1
3	21-645	Female		1	9	8		2		1
4	22-101	Male		2	6	0	2	1		1
4	22-101	Male		2	6	1	3	1		1
4	22-101	Male		2	6	2	3	1		1
4	22-101	Male		2	6	3	3	1		1
4	22-101	Male		2	6	4	3	1	1	1
4	22-101	Male		2	6	6	5	1		1
4	22-101	Male		2	6	7	5	1		1
4	22-101	Male		2	6	8	5	1		1
4	22-102	Female		2	6	0	2	1		1
4	22-102	Female		2	6	1	3	1		1
4	22-102	Female		2	6	3	3	1		1
4	22-102	Female		2	6	4	3	1	1	1
4	22-102	Female		2	6	5	3	1		1
4	22-102	Female		2	6	6	3	1		1
4	22-102	Female		2	6	8	3	1		1
4	22-103	Male		2	6	0	2	1		1
4	22-103	Male		2	6	1	2	1		1
4	22-103	Male		2	6	2	2	1		1
4	22-103	Male		2	6	3	2	1	0	1
4	22-103	Male		2	6	4	2	1		1
4	22-103	Male		2	6	7	3	1		1
4	22-103	Male		2	6	8	3	1	1	1
4	22-601	Female		1	6	0	2	1		3
4	22-602	Female		1	6	0	2	1		3
4	22-602	Female		1	6	1	2	1		3
4	22-606	Female		1	8	0		3		1
4	22-606	Female		1	8	1		3		1
4	22-606	Female		1	8	2		3		1
4	22-606	Female		1	8	3		3	1	1
4	22-606	Female		1	8	4		3		1
4	22-606	Female		1	8	5		3		1
4	22-606	Female		1	8	6		3		1
4	22-606	Female		1	8	7		3		1
4	22-606	Female		1	9	8		3		1
4	22-610	Male		1	8	0		2		1
4	22-610	Male		1	8	1		2		1
4	22-610	Male		1	8	2		2		1
4	22-610	Male		1	8	3		2		1
4	22-610	Male		1	8	4		2		1
4	22-610	Male		1	8	5		2	1	1
4	22-610	Male		1	8	6		2		1
4	22-610	Male		1	10	7		2		1
4	22-610	Male		1	10	8		2		1
4	22-611	Female		1	5	0		3		3
4	22-611	Female		1	5	1		3		3
4	22-611	Female		1	5	2		3		3
4	22-611	Female		1	5	3		3		3
4	22-611	Female		1	5	4		3		3
4	22-614	Female		1	8	0		2		1
4	22-614	Female		1	8	1		2		1
4	22-614	Female		1	8	2		2		1
4	22-614	Female		1	8	3		2	1	1
4	22-614	Female		1	8	4		2		1
4	22-614	Female		1	10	5		2		1
4	22-614	Female		1	10	6		2		1
4	22-614	Female		1	10	7		2		1
4	22-614	Female		1	10	8		2	1	1
4	22-616	Male		1	8	0		1		1
4	22-616	Male		1	8	1		1		1
4	22-616	Male		1	8	2		1		1
4	22-616	Male		1	8	6		1		1
4	22-616	Male		1	8	7		1		1
4	22-617	Female		1	6	0	3	1		5
4	22-619	Female		1	8	0		3		1
4	22-619	Female		1	8	1		3		1
4	22-619	Female		1	8	2		3		1
4	22-619	Female		1	8	3		3		1
4	22-619	Female		1	8	4		3	0	1
4	22-619	Female		1	10	5		3		1
4	22-619	Female		1	10	6		3		1
4	22-619	Female		1	10	7		3	0	1
4	22-619	Female		1	10	8		3		1
4	22-621	Female		1	3	0		3		1
4	22-621	Female		1	3	1		3		1
4	22-621	Female		1	3	2		3	1	1
4	22-621	Female		1	3	3		3		1
4	22-621	Female		1	3	4		3		1
4	22-621	Female		1	9	5		3		1
4	22-621	Female		1	9	6		3		1
4	22-621	Female		1	9	7		3		1
4	22-621	Female		1	9	8		3		1
4	22-623	Female		1	8	0		2		5
4	22-623	Female		1	8	1		2		5
4	22-624	Female		1	3	0		3		6
4	22-624	Female		1	21	1		3		6
4	22-624	Female		1	21	2		3		6
4	22-624	Female		1	9	3		3	1	6
4	23-101	Male		2	6	0	3	1
4	23-101	Male		2	6	1	3	1
4	23-101	Male		2	6	2	3	1
4	23-101	Male		2	6	3	3	1	0
4	23-101	Male		2	6	4	3	1	0
4	23-101	Male		2	6	5	5	1	0
4	23-101	Male		2	6	6	5	1
4	23-101	Male		2	6	7	5	1	0
4	23-401	Female	Yes	2	9	0		3	0	1
4	23-401	Female	Yes	2	9	1		3		1
4	23-401	Female	Yes	2	9	2		3	1	1
4	23-401	Female	Yes	2	9	3		3		1
4	23-401	Female	Yes	2	9	4		3		1
4	23-401	Female	Yes	2	9	5		3		1
4	23-401	Female	Yes	2	9	6		3	1	1
4	23-401	Female	Yes	2	9	7		3		1
4	23-401	Female	Yes	2	9	8		3		1
4	23-402	Female	No	2	6	0	1	2		1
4	23-402	Female	No	2	6	1	3	2		1
4	23-402	Female	No	2	6	2	3	2		1
4	23-402	Female	No	2	6	3	3	2		1
4	23-402	Female	No	2	10	4		2		1
4	23-402	Female	No	2	10	5		2	0	1
4	23-402	Female	No	2	10	6		2		1
4	23-402	Female	No	2	10	7		2	1	1
4	23-402	Female	No	2	10	8		2		1
4	23-601	Female		1	5	0		2		1
4	23-601	Female		1	1	1		2		1
4	23-601	Female		1	1	2		2	1	1
4	23-601	Female		1	1	3		2		1
4	23-601	Female		1	1	4		2		1
4	23-601	Female		1	1	5		2		1
4	23-601	Female		1	1	6		2	1	1
4	23-601	Female		1	1	7		2		1
4	23-601	Female		1	1	8		2	1	1
4	23-602	Male		1	8	0		2		3
4	23-603	Male		1	6	0	2	1		3
4	23-604	Female		1	8	0		3		3
4	23-605	Female		1	8	0		3		1
4	23-605	Female		1	8	1		3		1
4	23-605	Female		1	8	2		3	1	1
4	23-605	Female		1	8	3		3		1
4	23-605	Female		1	8	4		3	1	1
4	23-605	Female		1	8	5		3	1	1
4	23-605	Female		1	8	6		3		1
4	23-605	Female		1	10	7		3		1
4	23-605	Female		1	10	8		3		1
4	23-607	Female		1	8	0		2		1
4	23-607	Female		1	8	1		2		1
4	23-607	Female		1	8	2		2		1
4	23-607	Female		1	8	3		2		1
4	23-607	Female		1	8	4		2	1	1
4	23-607	Female		1	8	5		2		1
4	23-607	Female		1	8	6		2	1	1
4	23-607	Female		1	10	7		2		1
4	23-607	Female		1	10	8		2	1	1
4	23-609	Female		1	8	0		2		1
4	23-609	Female		1	8	1		2		1
4	23-609	Female		1	8	2		2		1
4	23-609	Female		1	8	3		2	1	1
4	23-609	Female		1	8	4		2		1
4	23-609	Female		1	8	5		2		1
4	23-609	Female		1	8	6		2		1
4	23-609	Female		1	8	7		2	1	1
4	23-609	Female		1	10	8		2		1
4	23-610	Female		1	8	0		2		1
4	23-610	Female		1	8	1		2		1
4	23-610	Female		1	8	2		2		1
4	23-610	Female		1	8	3		2		1
4	23-610	Female		1	8	4		2	1	1
4	23-610	Female		1	8	5		2		1
4	23-610	Female		1	8	6		2	1	1
4	23-610	Female		1	10	7		2		1
4	23-610	Female		1	10	8		2		1
4	23-611	Male		1	8	0		2		1
4	23-611	Male		1	8	1		2		1
4	23-611	Male		1	8	2		2		1
4	23-611	Male		1	8	3		2	1	1
4	23-611	Male		1	8	4		2		1
4	23-611	Male		1	8	5		2		1
4	23-611	Male		1	8	6		2		1
4	23-611	Male		1	8	7		2		1
4	23-611	Male		1	8	8		2		1
4	23-613	Female		1	3	0		3		1
4	23-613	Female		1	3	1		3		1
4	23-613	Female		1	3	2		3		1
4	23-613	Female		1	3	3		3	1	1
4	23-613	Female		1	3	4		3		1
4	23-613	Female		1	3	5		3		1
4	23-613	Female		1	9	6		3		1
4	23-613	Female		1	9	7		3		1
4	23-613	Female		1	9	8		3		1
4	23-615	Male		1	6	0	2	1		1
4	23-615	Male		1	6	1	2	1		1
4	23-615	Male		1	6	2	2	1		1
4	23-615	Male		1	6	3	2	1	1	1
4	23-615	Male		1	6	4	3	1		1
4	23-615	Male		1	6	5	3	1		1
4	23-615	Male		1	6	6	3	1	1	1
4	23-615	Male		1	6	7	3	1		1
4	23-615	Male		1	6	8	3	1	1	1
4	23-616	Male		1	6	0	2	1		5
4	23-619	Female		1	8	0		2		3
4	23-621	Female		1	6	0	3	1		3
4	23-623	Female		1	10	0		2		3
4	23-623	Female		1	10	1		2		3
4	23-624	Female		1	6	0	3	1		3
4	23-625	Female		1	6	0	3	1		3
4	23-626	Female		1	6	0	2	1		3
4	23-626	Female		1	7	1		1		3
4	23-626	Female		1	7	2		1		3
4	23-626	Female		1	7	3		1		3
4	23-626	Female		1	6	4	3	1	1	3
4	23-626	Female		1	6	5	3	1		3
1	24-601	Female		1	8	0		1		6
1	24-602	Female		1	6	0	2	1		3
1	24-602	Female		1	6	1	2	1		3
1	24-603	Female		1	6	0	2	1		3
1	24-603	Female		1	6	1	2	1		3
1	24-603	Female		1	6	2	2	1		3
1	24-603	Female		1	6	3	2	1	0	3
1	24-604	Female		1	3	0		3		1
1	24-604	Female		1	3	1		3		1
1	24-604	Female		1	3	2		3		1
1	24-604	Female		1	3	3		3	1	1
1	24-604	Female		1	3	4		3		1
1	24-604	Female		1	3	5		3	1	1
1	24-604	Female		1	9	6		3		1
1	24-604	Female		1	9	7		3		1
1	24-604	Female		1	9	8		3	1	1
1	24-605	Male		1	8	0		1		3
1	24-605	Male		1	8	1		1		3
1	24-605	Male		1	8	2		1		3
1	24-605	Male		1	8	3		1	1	3
1	24-605	Male		1	8	4		1		3
1	24-606	Male		1	9	0		3		1
1	24-606	Male		1	9	1		3		1
1	24-606	Male		1	9	2		3		1
1	24-606	Male		1	9	3		3		1
1	24-606	Male		1	9	4		3	1	1
1	24-606	Male		1	9	5		3		1
1	24-606	Male		1	9	6		3		1
1	24-606	Male		1	9	7		3		1
1	24-606	Male		1	9	8		3	1	1
1	24-607	Female		1	9	0		3		3
1	24-608	Female		1	6	0	2	1		6
1	24-609	Female		1	6	0		1		6
1	24-609	Female		1	6	1	3	1		6
1	24-610	Female		1	6	0	3	1
1	24-610	Female		1	6	1	3	1
1	24-610	Female		1	6	2	3	1
1	24-610	Female		1	6	3	3	1	0
1	24-610	Female		1	6	4	3	1	0
1	24-610	Female		1	6	5	5	1	1
1	24-610	Female		1	6	6	5	1
1	24-610	Female		1	6	7	5	1
1	24-611	Female		1	3	0		3		1
1	24-611	Female		1	3	1		3		1
1	24-611	Female		1	3	2		3		1
1	24-611	Female		1	3	3		3	1	1
1	24-611	Female		1	3	4		3		1
1	24-611	Female		1	9	7		3		1
1	24-611	Female		1	9	8		3		1
1	24-612	Male		1	8	0		2		1
1	24-612	Male		1	8	1		2		1
1	24-612	Male		1	10	2		2		1
1	24-612	Male		1	10	3		2	1	1
1	24-612	Male		1	10	4		2		1
1	24-612	Male		1	10	5		2		1
1	24-612	Male		1	10	6		2		1
1	24-612	Male		1	10	7		2		1
1	24-612	Male		1	10	8		2		1
1	24-613	Female		1	6	0	2	1		6
1	24-613	Female		1	6	1	2	1		6
1	24-613	Female		1	6	2	2	1		6
1	24-614	Female		1	8	0		1		6
1	24-614	Female		1	8	1		1		6
1	24-614	Female		1	8	2		1		6
1	24-615	Female		1	6	0	1	2		6
1	24-616	Male		1	6	0	2	1		6
1	24-616	Male		1	6	1	2	1		6
1	24-616	Male		1	6	2	2	1		6
1	24-616	Male		1		4		1		6
1	24-616	Male		1	6	5	2	1		6
1	25-601	Male		1	8	0		2		1
1	25-601	Male		1	8	1		2		1
1	25-601	Male		1	8	2		2		1
1	25-601	Male		1	8	3		2	1	1
1	25-601	Male		1	8	4		2		1
1	25-601	Male		1	8	5		2		1
1	25-601	Male		1	8	6		2		1
1	25-601	Male		1	8	7		2		1
1	25-601	Male		1	10	8		2		1
1	25-602	Male		1	6	0	2	1		6
1	25-602	Male		1	8	3		1		6
1	25-602	Male		1	8	4		1		6
1	25-602	Male		1	8	5		1	1	6
1	25-602	Male		1	8	6		1		6
1	25-602	Male		1	8	7		1		6
1	25-603	Female		1	8	0		1		3
1	25-603	Female		1	8	1		1		3
1	25-603	Female		1	8	2		1	1	3
1	25-603	Female		1	8	3		1		3
1	25-603	Female		1	8	4		1		3
1	25-603	Female		1	8	5		1		3
1	25-603	Female		1	6	6	1	1		3
1	25-604	Female		1	9	0		3
1	25-604	Female		1	9	1		3
1	25-604	Female		1	9	2		3
1	25-604	Female		1	9	3		3
1	25-604	Female		1	9	5		3
1	25-605	Female		1	3	0		2		6
1	25-605	Female		1	8	2		2		6
1	25-605	Female		1	10	3		2		6
1	25-605	Female		1	10	4		2		6
1	25-605	Female		1	10	5		2		6
1	25-605	Female		1	10	6		2	1	6
1	25-605	Female		1	10	7		2		6
1	25-606	Female		1	6	0	2	1		3
1	25-606	Female		1	6	1	2	1		3
1	25-606	Female		1	6	2	2	1		3
1	25-607	Female		1	8	0		2		6
1	25-607	Female		1	8	1		2		6
1	25-607	Female		1	8	2		2		6
1	25-607	Female		1	8	3		2	1	6
1	25-607	Female		1	10	4		2		6
1	25-608	Male		1	6	0	3	1
1	25-608	Male		1	6	2	3	1
1	25-608	Male		1	6	3	3	1
1	25-608	Male		1	6	4	1	1
1	25-608	Male		1	6	7	5	1
1	25-609	Male		1	6	0	3	1
1	25-610	Female		1	8	0		2		3
1	25-611	Female		1	8	0		3		1
1	25-611	Female		1	8	1		3		1
1	25-611	Female		1	8	2		3		1
1	25-611	Female		1	8	3		3	1	1
1	25-611	Female		1	9	4		3		1
1	25-611	Female		1	9	5		3		1
1	25-611	Female		1	9	7		3		1
1	25-611	Female		1	9	8		3	1	1
1	25-612	Female		1	8	0		2		3
1	25-612	Female		1	8	1		2		3
1	25-613	Female		1	10	0		3
1	25-613	Female		1	10	2		3
1	25-613	Female		1	10	3		3
1	25-613	Female		1	10	4		3	1
1	25-613	Female		1	10	5		3
1	25-614	Male		1	3	0		3		1
1	25-614	Male		1	3	1		3		1
1	25-614	Male		1	3	2		3		1
1	25-614	Male		1	3	3		3		1
1	25-614	Male		1	3	4		3	1	1
1	25-614	Male		1	9	5		3		1
1	25-614	Male		1	9	6		3		1
1	25-614	Male		1	9	7		3		1
1	25-615	Female		1	8	0		3		1
1	25-615	Female		1	8	1		3		1
1	25-615	Female		1	8	2		3		1
1	25-615	Female		1	8	3		3		1
1	25-615	Female		1	8	4		3		1
1	25-615	Female		1	8	5		3	1	1
1	25-615	Female		1	10	7		3		1
1	25-615	Female		1	10	8		3		1
1	26-601	Male		1	3	0		3		1
1	26-601	Male		1	10	1		3		1
1	26-601	Male		1	10	2		3	1	1
1	26-601	Male		1	10	4		3		1
1	26-601	Male		1	10	5		3	1	1
1	26-601	Male		1	10	6		3		1
1	26-601	Male		1	10	8		3		1
1	26-602	Female		1	8	0		2		1
1	26-602	Female		1	8	1		2		1
1	26-602	Female		1	8	2		2		1
1	26-602	Female		1	10	3		2	1	1
1	26-602	Female		1	10	4		2		1
1	26-602	Female		1	10	5		2	0	1
1	26-602	Female		1	10	6		2		1
1	26-602	Female		1	10	7		2		1
1	26-602	Female		1	10	8		2		1
1	26-603	Female		1	6	0	2	1		3
1	26-603	Female		1	6	1	2	1		3
1	26-603	Female		1	6	2	2	1		3
1	26-603	Female		1	6	3	2	1		3
1	26-604	Male		1	8	0		2		1
1	26-604	Male		1	8	1		2		1
1	26-604	Male		1	8	2		2		1
1	26-604	Male		1	8	3		2	1	1
1	26-604	Male		1	8	4		2		1
1	26-604	Male		1	8	5		2		1
1	26-604	Male		1	8	6		2	1	1
1	26-604	Male		1	8	7		2		1
1	26-604	Male		1	10	8		2		1
1	26-605	Male		1	8	0		2		1
1	26-605	Male		1	8	1		2		1
1	26-605	Male		1	10	2		2		1
1	26-605	Male		1	10	3		2		1
1	26-605	Male		1	10	4		2		1
1	26-605	Male		1	10	6		2		1
1	26-605	Male		1	10	7		2		1
1	26-605	Male		1	10	8		2	1	1
1	26-606	Male		1	8	0		2		1
1	26-606	Male		1	8	1		2		1
1	26-606	Male		1	8	2		2		1
1	26-606	Male		1	8	3		2		1
1	26-606	Male		1	8	4		2		1
1	26-606	Male		1	8	5		2		1
1	26-606	Male		1	8	6		2		1
1	26-606	Male		1	10	7		2	1	1
1	26-606	Male		1	10	8		2		1
1	26-607	Female		1	6	0	2	1		1
1	26-607	Female		1	6	1	2	1		1
1	26-607	Female		1	6	2	2	1		1
1	26-607	Female		1	6	3	2	1		1
1	26-607	Female		1	6	4	2	1		1
1	26-607	Female		1	6	5	2	1		1
1	26-607	Female		1	6	6	2	1		1
1	26-607	Female		1	6	7	2	1	1	1
1	26-607	Female		1	6	8	2	1		1
1	26-608	Male		1	6	0	2	1		6
1	26-609	Female		1	6	0	2	1		5
1	26-609	Female		1	6	1	2	1		5
1	26-609	Female		1	6	2	2	1		5
1	26-609	Female		1	6	3	2	1	0	5
1	26-609	Female		1	6	4	2	1		5
1	26-610	Female		1	3	0		3		1
1	26-610	Female		1	3	1		3		1
1	26-610	Female		1	3	2		3		1
1	26-610	Female		1	3	3		3	1	1
1	26-610	Female		1	3	4		3		1
1	26-610	Female		1	3	6		3		1
1	26-610	Female		1	9	7		3	1	1
1	27-601	Female		1	8	0		2		1
1	27-601	Female		1	8	1		2		1
1	27-601	Female		1	8	2		2		1
1	27-601	Female		1	8	3		2	1	1
1	27-601	Female		1	8	4		2		1
1	27-601	Female		1	10	5		2		1
1	27-601	Female		1	10	6		2		1
1	27-601	Female		1	10	8		2	1	1
1	27-602	Female		1	6	0	2	1		1
1	27-602	Female		1	6	2	1	1		1
1	27-602	Female		1	6	3	1	1		1
1	27-602	Female		1	6	4	1	1	1	1
1	27-603	Female		1	6	0	2	1		1
1	27-603	Female		1	6	1	2	1		1
1	27-603	Female		1	6	5	2	1		1
1	27-603	Female		1	6	6	2	1		1
1	27-603	Female		1	6	7	2	1		1
1	27-603	Female		1	6	8	2	1		1
1	27-604	Male		1	8	0		2		1
1	27-604	Male		1	8	1		2		1
1	27-604	Male		1	8	3		2		1
1	27-604	Male		1	8	4		2	1	1
1	27-604	Male		1	8	5		2		1
1	27-605	Female		1	6	0	2	1		1
1	27-605	Female		1	6	1	2	1		1
1	27-605	Female		1	6	3	2	1		1
1	27-605	Female		1	6	4	2	1		1
1	27-606	Male		1	8	0		2		1
1	27-606	Male		1	10	1		2		1
1	27-606	Male		1	10	3		2		1
1	27-606	Male		1	10	4		2	1	1
1	27-606	Male		1	10	5		2		1
1	27-606	Male		1	10	6		2	1	1
1	27-606	Male		1	10	7		2		1
1	27-606	Male		1	10	8		2		1
1	27-607	Male		1	6	0	2	1
1	27-607	Male		1	6	1	2	1
1	27-607	Male		1	6	2	5	1
1	27-607	Male		1	6	3	2	1
1	27-607	Male		1	6	5	3	1
1	27-608	Female		1	8	0		1		3
1	27-608	Female		1	8	2		1		3
1	27-608	Female		1	8	4		1		3
1	27-608	Female		1	8	5		1	1	3
1	27-609	Male		1	3	0		3		1
1	27-609	Male		1	11	8	1	3		1
2	28-601	Male		1	6	0	1	1
2	28-601	Male		1	6	1	1	1
2	28-601	Male		1	6	2	1	1	0
2	28-601	Male		1	6	3	3	1
2	28-602	Male		1	10	0		2		1
2	28-602	Male		1	10	1		2		1
2	28-602	Male		1	10	2		2	1	1
2	28-602	Male		1	10	3		2		1
2	28-602	Male		1	10	4		2	1	1
2	28-602	Male		1	10	5		2		1
2	28-602	Male		1	10	6		2		1
2	28-602	Male		1		7		2		1
2	28-602	Male		1	10	8		2	1	1
2	28-603	Female		1	9	0		3		1
2	28-603	Female		1	9	1		3		1
2	28-603	Female		1	9	2		3		1
2	28-603	Female		1	9	4		3		1
2	28-603	Female		1	9	5		3	1	1
2	28-603	Female		1	9	6		3		1
2	28-603	Female		1	9	7		3		1
2	28-603	Female		1	9	8		3		1
2	28-604	Female		1	6	0	3	1
2	28-604	Female		1	6	1	3	1
2	28-604	Female		1	6	2	3	1
2	28-604	Female		1	6	3	3	1	1
2	28-604	Female		1	6	4	3	1
2	28-604	Female		1	6	5	3	1
2	28-605	Female		1	10	0		2		3
2	28-605	Female		1	10	4		2		3
2	28-605	Female		1	10	5		2		3
2	28-605	Female		1	10	6		2		3
2	28-605	Female		1	10	7		2		3
2	28-606	Female		1	6	0	2	1		1
2	28-606	Female		1	6	1	2	1		1
2	28-606	Female		1	6	2	2	1		1
2	28-606	Female		1	6	3	2	1	0	1
2	28-606	Female		1	6	4	3	1		1
2	28-606	Female		1	6	5	3	1		1
2	28-606	Female		1	6	6	3	1	1	1
2	28-606	Female		1	6	7	3	1		1
2	28-606	Female		1	6	8	3	1	0	1
2	28-607	Male		1	8	0		2		1
2	28-607	Male		1	8	1		2		1
2	28-607	Male		1	8	2		2		1
2	28-607	Male		1	8	3		2	1	1
2	28-607	Male		1	8	4		2		1
2	28-607	Male		1	8	5		2	1	1
2	28-607	Male		1	8	6		2		1
2	28-607	Male		1	8	7		2		1
2	28-607	Male		1	10	8		2	1	1
2	28-608	Female		1	1	0		3		1
2	28-608	Female		1	1	1		3		1
2	28-608	Female		1	8	2		3		1
2	28-608	Female		1	8	3		3	1	1
2	28-608	Female		1	10	4		3		1
2	28-608	Female		1	10	5		3		1
2	28-608	Female		1	10	6		3		1
2	28-608	Female		1	10	7		3	1	1
2	28-608	Female		1	10	8		3		1
2	29-601	Female		1	6	0	1	2		1
2	29-601	Female		1	6	3	1	2		1
2	29-601	Female		1	6	4	1	2		1
2	29-601	Female		1	6	5	1	2		1
2	29-601	Female		1	6	6	1	2	1	1
2	29-601	Female		1	6	7	1	2		1
2	29-601	Female		1	10	8		2		1
2	29-602	Female		1	8	0		3		1
2	29-602	Female		1	8	1		3		1
2	29-602	Female		1	8	2		3		1
2	29-602	Female		1	8	3		3	1	1
2	29-602	Female		1	10	4		3		1
2	29-602	Female		1	10	5		3	1	1
2	29-602	Female		1	10	6		3		1
2	29-602	Female		1	10	7		3		1
2	29-602	Female		1	10	8		3		1
2	29-603	Female		1	10	0		3
2	29-603	Female		1	10	1		3
2	29-603	Female		1	10	2		3
2	29-603	Female		1	10	3		3	1
2	29-603	Female		1	10	4		3
2	29-604	Male		1	10	0		3
2	29-604	Male		1	10	1		3
2	29-604	Male		1	10	2		3	1
2	29-604	Male		1	10	3		3
2	29-605	Male		1	6	0	3	1		3
2	29-605	Male		1	6	1	3	1		3
2	29-606	Female		1	8	0		2		3
2	29-606	Female		1	8	1		2		3
2	29-607	Female		1	6	0	1	1		1
2	29-607	Female		1	6	4	1	1		1
2	29-607	Female		1	6	5	1	1		1
2	29-607	Female		1	6	6	1	1		1
2	29-607	Female		1	6	7	1	1		1
2	29-607	Female		1	6	8	1	1		1
2	29-608	Female		1	6	0	2	1		1
2	29-608	Female		1	6	1	3	1		1
2	29-608	Female		1	6	2	2	1		1
2	29-608	Female		1	6	6	3	1		1
2	29-608	Female		1	6	7	3	1		1
2	29-608	Female		1	6	8	3	1		1
2	29-609	Female		1	6	0	2	1		1
2	29-609	Female		1	6	5	2	1		1
2	29-609	Female		1	6	6	3	1		1
2	29-609	Female		1	6	7	3	1		1
2	29-609	Female		1	6	8	3	1		1
2	29-610	Male		1	8	0		3		1
2	29-610	Male		1	8	1		3		1
2	29-610	Male		1	8	2		3		1
2	29-610	Male		1	8	3		3		1
2	29-610	Male		1	8	4		3		1
2	29-610	Male		1	8	5		3	1	1
2	29-610	Male		1	10	6		3		1
2	29-610	Male		1	10	7		3		1
2	29-610	Male		1	10	8		3		1
2	30-601	Male		1	6	0	2	1		1
2	30-601	Male		1	6	1	2	1		1
2	30-601	Male		1	6	2	2	1		1
2	30-601	Male		1	6	3	2	1		1
2	30-601	Male		1	6	4	2	1		1
2	30-601	Male		1	6	5	2	1		1
2	30-601	Male		1	6	6	2	1		1
2	30-601	Male		1	6	7	2	1		1
2	30-601	Male		1	6	8	3	1		1
2	30-602	Male		1	6	0	2	1		1
2	30-602	Male		1	6	1	2	1		1
2	30-602	Male		1	6	2	2	1		1
2	30-602	Male		1	6	3	2	1		1
2	30-602	Male		1	6	4	2	1		1
2	30-602	Male		1	6	5	2	1		1
2	30-602	Male		1	6	6	2	1		1
2	30-602	Male		1	6	7	2	1		1
2	30-602	Male		1	6	8	3	1		1
2	30-603	Male		1	6	0	2	1		1
2	30-603	Male		1	6	1	2	1		1
2	30-603	Male		1	6	2	2	1		1
2	30-603	Male		1	6	3	2	1	1	1
2	30-603	Male		1	6	4	2	1		1
2	30-603	Male		1	6	5	2	1		1
2	30-603	Male		1	6	6	3	1		1
2	30-603	Male		1	6	7	3	1		1
2	30-603	Male		1	6	8	3	1		1
2	30-604	Male		1	9	0		3		1
2	30-604	Male		1	9	1		3		1
2	30-604	Male		1	9	2		3	1	1
2	30-604	Male		1	9	3		3		1
2	30-604	Male		1	9	4		3		1
2	30-604	Male		1	9	5		3		1
2	30-604	Male		1	9	6		3		1
2	30-604	Male		1	9	7		3		1
2	30-605	Male		1	8	0		3		1
2	30-605	Male		1	8	1		3		1
2	30-605	Male		1	8	2		3		1
2	30-605	Male		1	8	3		3	0	1
2	30-605	Male		1	8	4		3		1
2	30-605	Male		1	8	5		3		1
2	30-605	Male		1	8	6		3		1
2	30-605	Male		1	8	7		3		1
2	30-605	Male		1	9	8		3		1
2	30-606	Male		1	10	0		2
2	30-606	Male		1	10	1		2
2	30-606	Male		1	10	2		2
2	30-606	Male		1	10	3		2
2	30-606	Male		1	10	4		2
2	30-607	Male		1	8	0		2		1
2	30-607	Male		1	8	1		2		1
2	30-607	Male		1	8	2		2		1
2	30-607	Male		1	8	3		2		1
2	30-607	Male		1	10	4		2		1
2	30-607	Male		1	10	5		2		1
2	30-607	Male		1	10	6		2		1
2	30-607	Male		1	10	7		2	1	1
2	30-607	Male		1	10	8		2		1
2	30-608	Female		1	8	0		3		1
2	30-608	Female		1	8	1		3		1
2	30-608	Female		1	8	2		3	1	1
2	30-608	Female		1	8	3		3		1
2	30-608	Female		1	8	4		3	1	1
2	30-608	Female		1	8	5		3		1
2	30-608	Female		1	8	6		3		1
2	30-608	Female		1	9	7		3	1	1
2	30-608	Female		1	9	8		3		1
2	30-609	Female		1	6	0	2	1		1
2	30-609	Female		1	6	1	2	1		1
2	30-609	Female		1	6	2	2	1		1
2	30-609	Female		1	6	3	2	1		1
2	30-609	Female		1	6	4	2	1		1
2	30-609	Female		1	6	5	2	1		1
2	30-609	Female		1	6	6	2	1		1
2	30-609	Female		1	6	7	2	1	1	1
2	30-609	Female		1	6	8	2	1		1
2	30-610	Female		1	6	0	2	1		1
2	30-610	Female		1	6	1	2	1		1
2	30-610	Female		1	6	2	2	1		1
2	30-610	Female		1	6	3	2	1		1
2	30-610	Female		1	6	4	2	1		1
2	30-610	Female		1	6	5	2	1		1
2	30-610	Female		1	6	6	2	1		1
2	30-610	Female		1	6	7	2	1		1
2	30-610	Female		1	6	8	3	1	0	1
2	30-611	Male		1	8	0		2		1
2	30-611	Male		1	8	1		2		1
2	30-611	Male		1	8	2		2		1
2	30-611	Male		1	8	3		2	1	1
2	30-611	Male		1	8	4		2		1
2	30-611	Male		1	8	5		2		1
2	30-611	Male		1	8	6		2		1
2	30-611	Male		1	8	7		2		1
2	30-611	Male		1	10	8		2		1
2	30-612	Male		1	8	0		2		1
2	30-612	Male		1	8	1		2		1
2	30-612	Male		1	8	2		2		1
2	30-612	Male		1	8	3		2		1
2	30-612	Male		1	8	4		2		1
2	30-612	Male		1	8	5		2		1
2	30-612	Male		1	8	6		2	0	1
2	30-612	Male		1	6	7	1	2	0	1
2	30-612	Male		1	6	8	1	2		1
